# Supplementary material for: Inhibition of Sema4D/PlexinB1 signaling alleviates vascular dysfunction in diabetic retinopathy
Source: EMBO Mol Med. 2020 Jan 13;12(2):e10154. doi: 10.15252/emmm.201810154 (PMC7005627; doi:10.15252/emmm.201810154)
Supplement: Supplementary file 3 — Source Data for Expanded View [file EMMM-12-e10154-s008.zip]

Archive with 3 entries (2 files):
- EV_source_data/
- EV_source_data/EMM-2018-10154_Source_data_for_FigureEV3.pdf
- EV_source_data/EMM-2018-10154_Source_data_for_FigureEV2.pdf
